# Supplementary material for: Recurrent SKIL-activating rearrangements in ETS-negative prostate cancer
Source: Oncotarget. 2015 Jan 31;6(8):6235–50. doi: 10.18632/oncotarget.3359 (PMC4467434; doi:10.18632/oncotarget.3359)
Supplement: Supplementary file 2 [file oncotarget-06-6235-s002.xls]

## Sheet: Sequencing cohort
	Sample ID	Age at diagnosis	PSA at diagnosis	T class	N class	M class	Gleason score	Progression	Progression-free days after diagnosis	Hormonal treatment
	BPH_337
	BPH_456
	BPH_651
	BPH_652
	BPH_656
	BPH_659
	BPH_665
	BPH_671
	BPH_677
	BPH_688
	BPH_689
	BPH_701
	PC_10286	67.8	5.4	T1c	NX	M0	6	No	2298
	PC_12517	65.5	5.9	T1c	NX	MX	7	No	1268
	PC_13943	49.6	4.9	T2	NX	MX	7	No	927
	PC_18307	47.4	5.1	T2	NX	MX	7	No	3249
	PC_20873	49.6	8.3	T1c	NX	MX	7	No	2554
	PC_22603	66.7	7.54	T2	NX	MX	6	No	3324
	PC_24173	47.8	8.5	T1c	NX	MX	6	No	3503
	PC_4906	58.3	4	T2	NX	MX	6	No	2138
	PC_4980	59.7	3.5	T1c	NX	MX	6	No	2102
	PC_5934	67.4	9.6	T1c	NX	M0	6	No	1842
	PC_8131	61.8	6.7	T1c	NX	MX	5	No
	PC_9324	67.3	10.3	T2	NX	M0	6	No	2919
	PC_14670	71.8	7.5	T2	NX	MX	8	Yes	336
	PC_15194	62.7	9.5	T2	NX	MX	7	Yes	805
	PC_15420	60.3	12.6	T1c	NX	M0	7	Yes	1336
	PC_15760	64.7	14	T2	NX	M0	7	Yes	316
	PC_17163	56.8	19.8	T2	NX	M0	7	Yes	878
	PC_17447	65.8	13.2	T2	NX	M0	9	Yes	879
	PC_19403	56.8	7	T2	NX	MX	7	Yes	505
	PC_22392	58.1	48.1	T3	NX	M0	7	Yes	1222
	PC_470	70.9	17.6	T2a	NX	M0	8	Yes	123
	PC_4786	55.4	10.2	T1c	NX	M0	7	Yes	912
	PC_6174	65.3	6	T1c	NX	M0	8	Yes	733
	PC_6342	65.2	13.4	T2	NX	M0	7	Yes	516
	PC_6488	60.9	4.2	T2	NX	MX	7	Yes	2581
	PC_6864	53	4.8	T2	NX	M0	9	Yes	393
	PC_7875	63.9	14.7	T2	NX	M0	8	Yes	2550
	PC_8438	62.6	10.1	T2	NX	M0	8	Yes	590
	CRPC_261									unknown
	CRPC_278									orchiectomy
	CRPC_305									bicalutamide+orchiectomy
	CRPC_348									orchiectomy
	CRPC_435									LHRH
	CRPC_489									LHRH
	CRPC_530									LHRH+bicalutamide
	CRPC_531									orchiectomy
	CRPC_539									LHRH analog
	CRPC_541									estrogen
	CRPC_542									orchiectomy
	CRPC_543									orchiectomy
	CRPC_697									orchiectomy

## Sheet: Validation cohort
	Sample ID	Age at diagnosis	PSA at diagnosis	T class	N class	M class	Gleason score	Progression	Progression-free months after diagnosis	PSA at progression	Status
	301	69.4	16.9	T2	NX	M0	6	Yes	94.0333	0.7	Alive
	309	59.3	3.15	T2	NX	M0	4	No			Alive
	315	54.8	15.4	T1c	NX	M0	4	No			Alive
	329	60.9	18	T2	NX	M0	5	Yes	111.767	0.7	Alive
	341	67.2	31.96	T2	NX	M0	3	Yes	26.8667	0.6	Alive
	364	63.1	8.6	T1c	NX	M0	5	Yes	48.7667	1	Deceased (other cause)
	371	56.1	10.5	T2	NX	M0	7	Yes	67.0667	3.9	Deceased (prostate cancer)
	376	61.8	8	T2	NX	MX	7	No			Alive
	384	66.8	51.5	T2	NX	M0	6	Yes			Alive
	389	57.3	22	T2	NX	M0	3	Yes			Alive
	411	69.6	5.8	T2	NX	M0	5	Yes	56.5	0.9	Alive
	424	62.7	38.61	T2	NX	M0	5	Yes	95.2	0.7	Deceased (other cause)
	426	58.5	15	T2	NX	M0	7	No			Deceased (other cause)
	431	56.4	7	T2	NX	M0	7	Yes	11.0667	0.6	Alive
	440	63.8	10	T2	NX	M0	5	Yes	58.4667	0.6	Alive
	469	58	9.7	T2	NX	M0	8	No			Alive
	474	67.7	4.73	T2	NX	MX	6	No			Alive
	475	67.8	7.47	T2	NX	M0	6	Yes	44.6	0.7	Deceased (other cause)
	482	68.3	49	T2	NX	M0	8	Yes	20.6	0.8	Alive
	504	66.6	7.3	T2	NX	MX	6	No			Alive
	514	54.8	4.16	T1c	NX	MX	7	No			Alive
	521	62.3	27.3	T2	NX	M0	7	Yes	17.1333	0.8	Alive
	548	71.1	5.4	T2	NX	M0		No			Alive
	733	66.1	9.9	T2	NX	M0		Yes			Alive
	741	65.2	5.3	T2	NX	M0		Yes	52.2333	1	Alive
	742	63.8	16.6	T2	NX	M0		Yes	53.3333	0.7	Alive
	00-01303	56.1	5.5	T2	NX	MX	6	No			Alive
	00-05326	59.8	5.7	T2	NX	MX	7	Yes	44.0333	0.6	Alive
	00-05934	67.4	9.6	T1c	NX	M0	6	No			Alive
	00-06488	60.9	4.2	T2	NX	MX	7	Yes	84.7667	0.6	Alive
	00-07875	63.9	14.7	T2	NX	M0	8	Yes	83.8		Deceased (prostate cancer)
	00-08131	61.8	6.7	T1c	NX	MX	5	No
	00-12517	65.5	5.9	T1c	NX	MX	7	No			Deceased (other cause)
	00-13569	53.6	5.6	T1c	NX	M0	6	No			Alive
	00-15420	60.3	12.6	T1c	NX	M0	7	Yes	43.9	0.8	Alive
	00-15760	64.7	14	T2	NX	M0	7	Yes	10.4	0.8	Alive
	00-16338	64.4	10.3	T2b	NX	M0	7	Yes	78.2333	1	Alive
	00-17810	66.8	4.1	T2	NX	MX	9	Yes	9.43333	0.8	Deceased (prostate cancer)
	00-18307	47.4	5.1	T2	NX	MX	7	No			Alive
	00-19403	56.8	7	T2	NX	MX	7	Yes	16.5667	0.8	Alive
	00-20581	58.7	6.59	T2	NX	M0	7	Yes	10.7667	0.6	Alive
	00-20915	60.1	3.9	T2	NX	MX	7	No			Alive
	00-22392	58.1	48.1	T3	NX	M0	7	Yes	40.1333	1	Alive
	00-22603	66.7	7.54	T2	NX	MX	6	No			Alive
	01-06342	65.2	13.4	T2	NX	M0	7	Yes	17	0.7	Alive
	01-08166	57.8	6.9	T2	NX	M0	8	No			Alive
	01-08438	62.6	10.1	T2	NX	M0	8	Yes	19.4333	3	Alive
	01-08962	66.7	13	T2a	NX	M0	5	No			Alive
	01-09324	67.3	10.3	T2	NX	M0	6	No			Alive
	01-10475	62.3	7.6	T2	NX	M0	7	No			Alive
	01-14451	69.7	6	T2	NX	MX	7	Yes	59.9333	0.7	Alive
	01-14670	71.8	7.5	T2	NX	MX	8	Yes	11.0333	2.1	Alive
	01-16932	63.3	5.8	T2	NX	MX	9	Yes			Alive
	01-17747	65.8	13.2	T2	NX	M0	9	Yes	28.8667	1.7	Alive
	02-00470	70.9	17.6	T2a	NX	M0	8	Yes			Alive
	02-05601	62.8	12.3	T2	NX	M0	7	No			Alive
	02-05920	64	6.4	T1c	NX	MX	6	No			Alive
	02-10136	65.7	11.9	T1c	NX	M0	7	Yes	21.0667	0.7	Alive
	02-10286	67.8	5.4	T1c	NX	M0	6	No			Alive
	02-11423	62.1	12.2	T1c	NX	MX	9	No			Alive
	02-12189	56.8	21	T2	NX	M0	7	Yes	11.4667	0.6	Alive
	02-15194	62.7	9.5	T2	NX	MX	7	Yes	26.4333	1	Alive
	02-20873	49.6	8.3	T1c	NX	MX	7	No			Alive
	02-22709	63	5	T1c	NX	MX	6	No			Alive
	02-23284	57.2	9.3	T2	NX	MX	6	No			Alive
	03-01669	61	8.4	T2	NX	MX	7	No			Alive
	03-04786	55.4	10.2	T1c	NX	M0	7	Yes	30	1.9	Alive
	03-04906	58.3	4	T2	NX	MX	6	No			Alive
	03-04980	59.7	3.5	T1c	NX	MX	6	No			Alive
	03-06174	65.3	6	T1c	NX	M0	8	Yes	24.0667	1	Alive
	03-06712	63.3	7.9	T1c	NX	MX	7	Yes	47.0667	1	Alive
	03-13943	49.6	4.9	T2	NX	MX	7	No			Alive
	03-16630	69.8	6.6	T1c	NX	MX	6	Yes	71.9	0.6
	03-17163	56.8	19.8	T2	NX	M0	7	Yes	28.8	1.1	Alive
	99-24173	47.8	8.5	T1c	NX	MX	6	No			Alive
	99-26589	66.9	9.1	T2	NX	M0	5	Yes	97.0333	0.6	Alive
