# Supplementary material for: Recurrent SKIL-activating rearrangements in ETS-negative prostate cancer
Source: Oncotarget. 2015 Jan 31;6(8):6235–50. doi: 10.18632/oncotarget.3359 (PMC4467434; doi:10.18632/oncotarget.3359)
Supplement: Supplementary file 3 [file oncotarget-06-6235-s003.xls]

## Sheet: Sequencing
	Total number of reads		%-mapped		%-chrM
SampleID	RNA-seq	DNA-seq	RNA-seq	DNA-seq	RNA-seq	DNA-seq
BPH_651	107327284		88.9529		16.34
BPH_652	107710306	149333334	93.9677	89.56	7.96	0.06
BPH_659	103999978		88.9146		12.73
BPH_665	102647524	149333334	93.6611	89.53	9.91	0.09
BPH_688	109907628	149333334	93.5774	88.74	10.41	0.06
BPH_337	106305332	149333334	88.8342	89.46	9.74	0.07
BPH_456	104703364		88.4689		11.62
BPH_701	110367814		91.4624		13.65
BPH_656	105584106		91.9431		23.73
BPH_671	107766784		93.767		25.24
BPH_677	103967164		92.4469		28.24
BPH_689	108909160		94.4156		24.19
PC_10286	109851854	172724422	89.6189	93.36	19.98	0.16
PC_18307	102533166	149333334	85.9007	92.22	13.72	0.1
PC_20873	106461868	149333334	87.6524	92	13.35	0.07
PC_22603	104633482	149333334	91.7177	89.45	8.49	0.09
PC_24173	107362226	149333334	88.4586	92.91	12.7	0.1
PC_4906	105217696	149333334	91.3446	89.9	9.11	0.11
PC_4980	105689692	149333334	93.0003	92.52	18.84	0.09
PC_5934	103428870	149333334	89.8132	90.34	11.27	0.09
PC_6488	104159278	149333334	89.0558	92.96	10.5	0.11
PC_7875	104582908	147271890	91.5563	93.2	13.82	0.11
PC_8131	105617408	149333334	94.4734	92.61	20.44	0.09
PC_9324	107213860	149333334	86.1029	90.09	7.67	0.09
PC_12517	159224598	149333334	90.0568	92.57	11.62	0.09
PC_13943	107362726	149333334	84.1513	92.5	9.77	0.06
PC_14670	108740836		93.4285		13.52
PC_15194	107710306	147392748	93.9663	92.31	9.27	0.13
PC_15420	105200664	149333334	92.0362	90.43	11.87	0.09
PC_15760	106274340	149333334	92.8225	90.01	8.64	0.06
PC_17163	158337516	160443274	95.2337	90.78	8.13	0.08
PC_17447	153559036	149333334	93.3527	92.5	7.46	0.2
PC_19403	103310052	149333334	89.7698	91.44	10.31	0.1
PC_22392	110024648	149333334	94.6232	92.23	6.69	0.07
PC_470	103396240	149333334	94.6223	92.26	7.47	0.16
PC_4786	160562074	149333334	91.2079	89.52	12.31	0.08
PC_6174	110725450	149333334	91.8653	92.64	13.49	0.07
PC_6342	105295998	149333334	93.9103	92.71	8.55	0.1
PC_6864	110152420	149333334	93.9444	92.78	10.07	0.12
PC_8438	106559262	149333334	93.0052	91.94	6.71	0.23
CRPC_261	109988706	147737482	93.0739	93.01	26.96	0.28
CRPC_278	214470588	149333334	94.7872	93.09	28.24	0.13
CRPC_305	103459932		93.2414		16.09
CRPC_348	104773086		94.1365		34.54
CRPC_435	106896192	149333334	94.2884	92.4	25.2	0.11
CRPC_489	210255602	149333334	93.7926	92.28	16.85	0.14
CRPC_530	102532826	149333334	93.8628	93.22	77.66	0.26
CRPC_531	104150142	149333334	92.7843	92.66	5.06	0.09
CRPC_539	108616090		93.6658		39.72
CRPC_541	109999390	149333334	92.3407	92.13	27.97	0.11
CRPC_542	106053894		92.8605		37.19
CRPC_543	214797280	149333334	91.9099	93.34	29.35	0.12
CRPC_697	110467608	176541074	94.116	93.13	53.65	0.24
