# Supplementary material for: Recurrent SKIL-activating rearrangements in ETS-negative prostate cancer
Source: Oncotarget. 2015 Jan 31;6(8):6235–50. doi: 10.18632/oncotarget.3359 (PMC4467434; doi:10.18632/oncotarget.3359)
Supplement: Supplementary file 4 [file oncotarget-06-6235-s004.xls]

## Sheet: Fusions
Fusion	Structure	Junction coordinates (GRCh37)	Notes	Total positive	Positive samples
TMPRSS2-ERG	e1-e4	chr21:42880008 -> chr21:39817544	Previously reported (PMID: 16254181)	18	PC_18307, PC_22603, PC_4906, PC_6488, PC_13943, PC_14670, PC_15194, PC_15760, PC_17163, PC_6174, PC_8438, CRPC_278, CRPC_489, CRPC_530, CRPC_541, CRPC_542, CRPC_697, CRPC_531
TMPRSS2-ERG	e1-e5	chr21:42880008 -> chr21:39795483	Previously reported (PMID: 16254181)	1	PC_20873
TMPRSS2-ERG	e1-e2	chr21:42880008 -> chr21:39956869	Previously reported (PMID: 16254181)	2	PC_4980, PC_12517
TMPRSS2-ERG	e3-e4	chr21:42866283 -> chr21:39817544	Previously reported (PMID: 16254181)	1	PC_22392
TMPRSS2-ETV1	e2-e9	chr21:42870046 -> chr7:13978871	Previously reported (PMID: 16254181)	1	CRPC_305
SLC45A3-ETV1	e1-e9	chr1:205649522 -> chr7:13978871	Previously reported (PMID: 16254181)	1	PC_19403
TMPRSS2-SKIL	e2-e2	chr21:42870046 -> chr3:170077487	Novel. Validated by FISH and Sanger sequencing at RNA level.	1	CRPC_348
DOT1L-HES6	e9-e2	chr19:2202778 -> chr2:239148388	Reported by us in a separate publication (PMID: 25006183)	1	CRPC_531
TFG-GPR128	e3-e2	chr3:100438902 -> chr3:100348442	Previously reported as a germline fusion (PMID: 19797732)	1	CRPC_435
