# Supplementary material for: Recurrent SKIL-activating rearrangements in ETS-negative prostate cancer
Source: Oncotarget. 2015 Jan 31;6(8):6235–50. doi: 10.18632/oncotarget.3359 (PMC4467434; doi:10.18632/oncotarget.3359)
Supplement: Supplementary file 5 [file oncotarget-06-6235-s005.xls]

## Sheet: SKIL positive cancers
Sample	Cohort	Gleason score (or metastatic)	Upstream gene	ETS fusion	ETS expression	SPINK1 expression	SPOP mutation	CHD1 copy number	PTEN mutation	PTEN copy number	TP53 mutation	TP53 copy number	RB1 copy number	NKX3-1 copy number	MLL3 mutation
CRPC_348	Tampere PC	Metastatic	TMPRSS2	TMPRSS2-ETV1	Normal	Normal	Wildtype		Wildtype		Point mutant				Frameshift deletion
PC_11423	Tampere PC	4+5	MIPEP	No fusion	Normal	Normal	Wildtype		Wildtype		Wildtype				Wildtype
LuCaP-77	LuCaP xenografts	Metastatic	SLC45A3	No fusion	Normal	Normal	Wildtype		Wildtype		Wildtype				Wildtype
TCGA-HC-7211	TCGA PRAD	4+5	ACPP	No fusion	Normal	Normal	Wildtype	Normal	Wildtype	Normal	Wildtype	Normal	Normal	Hemizygous deletion	Wildtype
TCGA-HC-7233	TCGA PRAD	3+5	MIPOL1	No fusion	Normal	Normal	Wildtype	Normal	Wildtype	Normal	Wildtype	Normal	Normal	Normal	Wildtype
TCGA-KK-A8IL	TCGA PRAD		SLC45A3	No fusion	Normal	Overexpressed	Wildtype	Normal	Wildtype	Normal	Wildtype	Hemizygous deletion	Normal	Normal	Wildtype
TCGA-YL-A8SJ	TCGA PRAD		HMGN2P46	No fusion	ETV1 overexpressed	Normal	Wildtype	Normal	Wildtype	Hemizygous deletion	Wildtype	Hemizygous deletion	Normal	Hemizygous deletion	Wildtype
